# Supplementary material for: Structural, genetic, and adaptive basis of superhydrophobicity in rice leaves
Source: Plant Physiol. 2026 Jul 23;201(3):kiag514. doi: 10.1093/plphys/kiag514 (PMC13413574; doi:10.1093/plphys/kiag514)
Supplement: kiag514_Supplementary_Data [file kiag514_supplementary_data.zip]

Archive with 2 entries (2 files):
- SFigures_R3.pdf
- Table S1-S6.xlsx
