# Supplementary material for: Structural, genetic, and adaptive basis of superhydrophobicity in rice leaves
Source: Plant Physiol. 2026 Jul 23;201(3):kiag514. doi: 10.1093/plphys/kiag514 (PMC13413574; doi:10.1093/plphys/kiag514)
Supplement: kiag514_Supplementary_Data [file kiag514_supplementary_data.zip › Table S1-S6.xlsx]

## Sheet: Table S1
Table S1. Genetic mapping of leaf surface–related rice mutants using molecular markers
Mutant line	Responsible gene	Genomic position of the gene	Linked marker*	Genomic position of the marker	Number of recombinants / chromosomes analyzed
TCM2500	WSL3	chr04: 24,674,138..24,678,763	RM3785	chr04: 24,746,810..24,746,946	0/28
TCM2540					0/110
TCM2539			RM3839	chr04: 24,589,219..24,589,002	0/12
TCM2764					1/110
TCM3016			S10628	chr04: 20,518,377..20,518,377	0/28
CM158	WSL2	chr09: 16,198,131..16,204,414	RM5652	chr9: 15,492,081..15,491,881	0/6
FL458					0/12
TCM2920	DRP7	chr11: 19,929,387..19,939,751	C189	chr11: 23,734,410..23,734,410	0/16
TCM2716	WSL4	chr03: 6,350,378..6,353,259	RM7576	chr03: 6,127,419..6,127,214	0/16
* Information on the primers used in this study can be obtained from Oryabase (https://shigen.nig.ac.jp/rice/oryzabase/).

## Sheet: Table S2
Table S2. List of WRC (world rice core collection) accessions used in this study
ID	Origin	Cultivar	Paddy/Upland	Type of subspecies
WRC 01	JAPAN	NIPPONBARE	Paddy	Japonica
WRC 02	INDIA	KASALATH	Paddy	Indica
WRC 03	CAMBODIA	BEI KHE	Paddy	Indica
WRC 04	NEPAL	JENA 035	Paddy	Indica
WRC 05	INDIA	NABA	Paddy	Indica
WRC 06	INDONESIA	PULUIK ARANG	Paddy	Indica
WRC 07	PHILIPPINES	DAVAO 1	Paddy	Indica
WRC 10	CHINA	SHUUSOUSHU	Paddy	Indica
WRC 11	CHINA	JINGUOYIN	Paddy	Indica
WRC 12	CHINA	DAHONGGU	Paddy	Indica
WRC 13	BHUTAN	ASU	Paddy	Indica
WRC 14	PHILIPPINES	IR 58	Paddy	Indica
WRC 15	INDIA	CO 13	Paddy	Indica
WRC 16	MADAGASCAR	VARY FUTSI	Paddy	Indica
WRC 17	CHINA	KEIBOBA	Paddy	Indica
WRC 18	TAIWAN	QINGYU(SEIYU)	Paddy	Indica
WRC 19	CHINA	DENG PAO ZHAI	Paddy	Indica
WRC 20	PHILIPPINES	TADUKAN	Paddy	Indica
WRC 21	MYANMAR(BURMA)	SHWE NANG GYI	Paddy	Indica
WRC 22	PHILIPPINES	CALOTOC	Paddy	-
WRC 23	PHILIPPINES	LEBED	Paddy	-
WRC 24	PHILIPPINES	PINULUPOT 1	Paddy	-
WRC 25	INDIA	MUHA	Paddy	Indica
WRC 26	INDIA	JHONA 2	Paddy	Indica
WRC 27	NEPAL	NEPAL 8	Paddy	Indica
WRC 28	BHUTAN	JARJAN	Paddy	Indica
WRC 29	NEPAL	KALO DHAN	Paddy	Indica
WRC 30	NEPAL	ANJANA DHAN	Paddy	Indica
WRC 31	BANGLADESH	SHONI	Paddy	Indica
WRC 32	BANGLADESH	TUPA 121-3	Paddy	Indica
WRC 33	INDIA	SURJAMUKHI	Paddy	Indica
WRC 34	INDIA	ARC 7291	Paddy	Indica
WRC 35	INDIA	ARC 5955	Paddy	Indica
WRC 36	INDIA	RATUL	Paddy	Indica
WRC 37	INDIA	ARC 7047	Paddy	Indica
WRC 40	INDIA	NEPAL 555	Paddy	Indica
WRC 41	SRILANKA	KALUHEENATI	Paddy	Indica
WRC 42	INDIA	LOCAL BASMATI	Paddy	Indica
WRC 43	CHINA	DIANYU 1	Paddy	Japonica
WRC 44	PHILIPPINES	BASILANON	Paddy	Indica
WRC 45	MYANMAR(BURMA)	MA SHO	Paddy	Tropical Japonica
WRC 46	LAOS	KHAO NOK	Paddy	Tropical Japonica
WRC 47	BRAZIL	JAGUARY	Paddy	Tropical Japonica
WRC 48	VIETNAM	KHAU MAC KHO	Paddy	Tropical Japonica
WRC 49	INDONESIA	PADI PERAK	Paddy	Tropical Japonica
WRC 50	USA	REXMONT	Paddy	Tropical Japonica
WRC 51	JAPAN	URASAN 1	Upland	Tropical Japonica
WRC 52	VIETNAM	KHAU TAN CHIEM	Paddy	Tropical Japonica
WRC 53	BHUTAN	TIMA	Paddy	Tropical Japonica
WRC 55	BANGLADESH	TUPA 729	Paddy	Tropical Japonica
WRC 57	REP.KOREA	MILYANG 23	Paddy	Indica
WRC 64	INDONESIA	PADI KUNING	Paddy	Indica
WRC 98	CHINA	DEEJIAOHUALUO	Paddy	Indica
WRC 99	CHINA	HONG CHEUH ZAI	Paddy	Indica
WRC 100	SRILANKA	VANDARAN	Paddy	Indica

## Sheet: Table S3
Table S3. List of wild Oryza accessions used in this study
Accession No.	Species	Genome type	Origin
W0001	O.Ridleyi	HHJJ	Thailand
W0067(B)	O. granulata	GG	Thailand
W0120	O.Rufipogon	AA	India
W0174	O.Rufipogon	AA	Thailand
W0604	O.Ridleyi	HHJJ	Malaysia
W0624	O.Rufipogon	AA	Burma
W1224	O.Longiglumis	HHJJ	Indonesia
W1229	O.Longiglumis	HHJJ	Indonesia
W1328	O.Minuta	BBCC	Philippines
W1352	O. meyeriana	GG	Malaysia
W1354	O. meyeriana	GG	Malaysia
W1357	O. meyeriana	GG	Malaysia
W1359	O. meyeriana	GG	Malaysia
W1360	O. meyeriana	GG	Malaysia
W1413	O.Longistaminata	AA	Sierra Leone
W1453	O.Longistaminata, O.Barthii	AA	Ivory Coast
W1519	O.eichingeri	CC	Uganda
W1526	O.eichingeri	CC	Uganda
W1550	O.Rufipogon	AA	Thailand
W1553	O.Rufipogon	AA	Thailand
W1725	O.Rufipogon	AA	Thailand
W1812	O.rhizomatis	CC	Sri Lanka
W1854	O.Rufipogon	AA	Thailand
W1921	O.Rufipogon	AA	Thailand
W1976	O.Rufipogon	AA	Indonesia
W1977	O.Rufipogon	AA	Indonesia
W2017	O.Rufipogon	AA	Indonesia
W2033	O.Ridleyi	HHJJ	Thailand
W2035	O.Ridleyi	HHJJ	Thailand
W2276	O.Rufipogon	AA	unknown
W2308	O.Rufipogon	AA	Laos

## Sheet: Table S4
Table S4. List of primers for linkage analysis
Marker	Chr.	Position(cM)	Marker type	Forward primer	Reverse primer
C52409	1	28	STS	5' TGT AAC AGC AAT ATA GGA GC 3'	5' GTG CAT TTG TTC AGT GAT AC 3'
E10793	1	73.4	STS	5' AGG ATG CTG CCG ACC AGA AC 3'	5' ACA AGA AGC CAA AGG CAA TG 3'
C122	1	113	CAPS(Afal)	5' TAT GAC CCG ATT CTC CGC AA 3'	5' CGA ATG TGG GAT GAT AAG CA 3'
R3203	1	159	CAPS(ScaI)	5' ATG AAC TAT GTC CGA CTG CT 3'	5' GTC AAA CAA GTC ACG AGA TG 3'
S1511	2	20.9	CAPS(AluI)	5' ATG GAT TAC GTC GTT CAT CT 3'	5' ACT CTC CAC CAC TCT TCC AC 3'
S1864	2	54	STS	5' GCT CTT GGC ACG ATG GCT TC 3'	5' TTC CCA CCC AAA TCG CTC TC 3'
C51416	2	95.2-96.6	STS	5' AGC TGT ATT TTT TTG CAA GG 3'	5' GTC ATG AGA TTG GCT GGA AG 3'
E60168	2	138	STS	5' ATC GTC GTT ATA GCC TTT GC 3'	5' TGG TCC CAC CTA TCA TAC AC 3'
E50818	3	24	STS	5' GGG GTA CCT GTG CTA ATC TC 3'	5' TCA CAC AAG ATC CTG GAA TG 3'
C198	3	61	CAPS(HinfI)	5' GGG CAG CAC AAT TCA GAT AC 3'	5' GGC TCC GTC TCT TGA TGT TT 3'
C60465	3	87	STS	5' TTA ACC GTG ATA GCC CGT GC 3'	5' CCA GAA CAG GGC CAG TCA AG 3'
C595	3	135	CAPS(AluI)	5' CCA CCT CTG CCT CGT TCG TA 3'	5' CAC TGA TGT CTG GGA ACC TA 3'
S12020	4	20	STS	5' TGT TGA TTT CGA TGA CCA CC 3'	5' ACC CTG TCA AAT AAC TCG TC 3'
S10628	4	59	CAPS(SacII)	5' CGC CGA CCA GAG ACA GAG AG 3'	5' CAG CGT ACA TCC GCA AGA GG 3'
R746	4	100	STS	5' TGG TGG CAA GAT CTG TAG AG 3'	5' AGC CGA TGT TAG ATT GCC TC 3'
S20518	4	120	STS	5' GAA GAT TTT GCG TGT TGC TG 3'	5' TCC GAT AGC CCA TCT GTA CC 3'
R1688	5	20	STS	5' CAA CGG CTA CCA CCA TTG AC 3'	5' TGA ACT AGT ACT CAC GCG GG 3'
C10987	5	55	STS	5' TTG TCC TGG GTG ATT TCT GG 3'	5' TAC AGC GAG ATT AAC GTG CG 3'
E10886	5	77	STS	5' GAC GTG GAG ATC AGA GAA GC 3'	5' GCG TAC CTA AAC ACT GAT GC 3'
E30531	5	104	STS	5' GAA TGA TAG CCC AGT AAC CC 3'	5' TGA GAT CCC GTA CCA TTG AC 3'
S2107	6	5	STS	5' AGT CCT GGT TGA GCC TCT CG 3'	5' CTG CCA CAA TAC GAT TGT CG 3'
S2539	6	54.1	CAPS(MboI)	5' GGA CTG AGA TGG AAT GTG CT 3'	5' GTA GAG TGA TGA CAA AAT GAC AA 3'
R3879	6	96	STS	5' CAC TAA TCA AGC CAC TTC GG 3'	5' CGA AAC TTG TTT TCC TTC CC 3'
R2071	6	113	CAPS(SacI)	5' TAA CTC ATT GCC TTT TGC C 3'	5' CTT CCA TTT CCT TGA TTC AG 3'
S11633	7	25.4	CAPS(XhoI)	5' GAA GGA AAA AGG AGC AAC AA 3'	5' AGA TGC TGC GAA GGG ATG GT 3'
S20922	7	49	STS	5' ATA TGC ACA AAG GTA GCG TG 3'	5' TGC TAT TAT CGA CAA GAA GG 3'
C30372	7	62-67	STS	5' TGT GCT GTG ATC GGA TCG AG 3'	5' ACA TGC ACC ATT GAC CGT TC 3'
R10253	7	94	STS	5' ACC TAT ATT CCT TCG GAG CG 3'	5' TTC CTA GCT AAG AAG CGC AC 3'
C61344	8	21	STS	5' CGC TGA TTA TGA GAG TGG TG 3'	5' AGA TGC TTG AGG GCT TGA AC 3'
S20234	8	76	STS	5' AGG CGT TGT CAA CAT AAT GC 3'	5' AGT TTT GGT GCT AGG CCC AG 3'
R2118	8	106	STS	5' ATA ACC TGC CTA CCC TCA CG 3'	5' TGT GCG TTA ACA GTT GAC CG 3'
C1232	9	0.8	CAPS(HhaI)	5' TTT GGA ACT GCC CTT GTG 3'	5' TTA GTG GGA GCG TGT TTT 3'
R79	9	36	CAPS(HinfI)	5' ATC TTA TCG CGT CAT TGA AC 3'	5' TTG CCG AGC TTG AAT TAT TG 3'
E61552	9	63	STS	5' GCT GCT TAG AAT TTC CGG TC 3'	5' AAA GGG CAC GGG ATG ACA AG 3'
C11021	9	90	STS	5' CAG TGG TTA TTG CGG GGA GC 3'	5' CCT TCA AAC GTC GAC TCT GC 3'
R1933	10	7.6	CAPS(EcoRI)	5' TAG ACC AGA GTG AAG AGA GAA G 3'	5' TAA AGT GAA CCA ACT GCG TG 3'
C51124	10	15.4	STS	5' CAC TTC AGT GCT GGG TGT GC 3'	5' TCA AAG GGC AAG TTA ACG AC 3'
S11148	10	50	CAPS(NsiI)	5' AAG GCA CAA GTT CAT GGA GG 3'	5' GGC TTA ACA TTT CTC ATG GC 3'
E30794	11	11	STS	5' ATT TCG CGG TTG CTA TGT GC 3'	5' AGC GTG CAG TGG TTA CAA AG 3'
S21074	11	30	STS	5' TGC TAT AGG TGG TGG TAT GC 3'	5' TTT CAA GCT GAC GAA CGA TG 3'
C189	11	85	STS	5' TAA GTT CTA CAT CGA CCC CA 3'	5' CAC ATG AAG AGC TGG AAA CG 3'
S12886	11	117	CAPS(MspI)	5' ATC CAA GGT AGA AGT GAA CA 3'	5' CAA AGG TAA GTC ACA CAA GC 3'
C62896	12	12	STS	5' GAG AAA TCA AAT CGG GCC AC 3'	5' AAG GGC AAG ATG CAT TCG AC 3'
C60772	12	42	STS	5' CTG TAT GTG TGA GCC ACG AG 3'	5' TCT CCC AAT TGG CAA CTA GG 3'
R1709-2	12	91	STS	5' GAT CAG TCA GCC AGC TCA GG 3'	5' TCA TTC CCA ACT TGC GTG TG 3'
E60843	12	109	STS	5' ACA ACA AGC GTC ACC TGG TC 3'	5' CTT CAG TCG ATG AGA ATG CC 3'

## Sheet: Table S5
Table S5. List of primers for making in situ hybridization probes
Gene name	RAP-ID	MSU ID	Forward primer	Reverse primer
WSL2	Os09g0426800	LOC_Os09g25850	TGATCCTCAACGAGATCCCG	CAAATCAAAACACGGTGCGG
WSL4	Os03g0220100	LOC_Os03g12030	GTCGAACATCACCACCATCG	ATTAAGAAGCGAGGGAGGGG

## Sheet: Table S6
Table S6. List of primers for quantitative RT-PCR
Gene name	RAP-ID	MSU ID	Forward primer	Reverse primer	Probe sequence
WSL3	Os04g0483500	LOC_Os04g40730	CCTCCATCCTGCCGTCCTA	CATAGAGGCATCTCGAGAATTGATC	CGCCGCCACCAAGGCGTATGT
WSL2	Os09g0426800	LOC_Os09g25850	CTCCCCGTCCTCAAATACCTT	GGCATCCTCCTTGGTGTGA	TCTACACCCCAACGTACCACACGATCC
OsHSD1/LGF1	Os11g0499600	LOC_Os11g30560	CCACAACGTGATTGATCTCAACTT	CACGGCTGGCTTTCAGGTA	CGCCGTGTACCCGACCTACTTCGC
WSL4	Os03g0220100	LOC_Os03g12030	AACATCCGCAGCTTCAACCT	CCAGTAGAAGTTTGGTGTGATGATCT	CGCGACATGCTCCAGGTGCATC
OsRAD6	Os03g0791800	LOC_Os03g57790	CGCACGACAACAACATCATG	TCCCACGGCGTGTCATC	TCTGGAACGCCGTCATATTCGGACC
